# Supplementary material for: Transcriptomic Insights and Cytochrome P450 Gene Analysis in Kadsura coccinea for Lignan Biosynthesis
Source: Genes (Basel). 2024 Feb 21;15(3):270. doi: 10.3390/genes15030270 (PMC10969973; doi:10.3390/genes15030270)
Supplement: Supplementary file 1 [file genes-15-00270-s001.zip]

Archive with 2 entries (2 files):
- Figure S1.svg
- Supplementary Table.xlsx
