# Supplementary material for: Transcriptomic Insights and Cytochrome P450 Gene Analysis in Kadsura coccinea for Lignan Biosynthesis
Source: Genes (Basel). 2024 Feb 21;15(3):270. doi: 10.3390/genes15030270 (PMC10969973; doi:10.3390/genes15030270)
Supplement: Supplementary file 1 [file genes-15-00270-s001.zip › Supplementary Table.xlsx]

## Sheet: Table S1
Table S1. Specific Primer Sequences of Eight Genes for qRT-PCR.
Primer Name	Sequence (5'to3')
KcCYP129-F	AGCGAAATCTCGTCGTTGTT
KcCYP129-R	TGGACCACTTTGTTGGTGAA
KcCYP115-F	GAGGCTACGACATCCCAAAA
KcCYP115-R	GTAGGTGGCCAAGCATTGAT
KcCYP112-F	GCAGCAAAACAAGCAATTCA
KcCYP112-R	GGGTAATTTGCGTGAAGCAT
KcCYP174-F	GCAAAAATTGGACGCAAGAT
KcCYP174-R	TCATCGTGGAGCTTCTGTTG
KcCYP103-F	ATGGTTGATGTGTTGCTGGA
KcCYP103-R	TCTTTTTCTTCCACCCATCG
KcCYP33-F	GGAGTTGCACAAGCTTAGCC
KcCYP33-R	CAAAAACCTCGTCGGTCAAT
KcCYP90-F	TGAAAAAGGCAGCTGGAGAT
KcCYP90-R	AAGCATTTGCCTTCACCAAC
KcCYP148-F	ATGGGAGGAGCCTACAAGGT
KcCYP148-R	CCCACTCAAAGCACTGGATT
ACTIN-F	TCCCACATGCTATCCTGCGTCT
ACTIN-R	GTCCCTCACAATTTCACGCTCT

## Sheet: Table S2
Table S2. Comparative Annotation Statistics of Unigenes Across Multiple Databases.
Database	Number of unigenes	Annotation percentage
Nr	35812	0.5192
KOG	29650	0.4298
TrEMBL	35161	0.5097
KEGG	34588	0.5014
SwissProt	24520	0.3555
All	36293	0.5262
Total unigenes	68978	1
The table presents a comprehensive comparison of unigene annotations across various databases, including Nr, KEGG, KOG, TrEMBL, and SwissProt. The data provide insights into the extent of annotation coverage for each database.
